# Supplementary material for: The Astonishing Large Family of HSP40/DnaJ Proteins Existing in Leishmania
Source: Genes (Basel). 2022 Apr 23;13(5):742. doi: 10.3390/genes13050742 (PMC9141911; doi:10.3390/genes13050742)
Supplement: Supplementary file 1 [file genes-13-00742-s001.zip]

Archive with 1 entries (1 files):
- genes-1684164-supplementary.xlsx
