# Supplementary material for: The Astonishing Large Family of HSP40/DnaJ Proteins Existing in Leishmania
Source: Genes (Basel). 2022 Apr 23;13(5):742. doi: 10.3390/genes13050742 (PMC9141911; doi:10.3390/genes13050742)
Supplement: Supplementary file 1 [file genes-13-00742-s001.zip › genes-1684164-supplementary.xlsx]

## Sheet: Readme
The astonishing large family of HSP40/DnaJ proteins existing in Leishmania
Jose Carlos Solana 1,4, Lorena Bernardo 2, Javier Moreno 2, Begoña Aguado 3 and Jose M. Requena 1,4,*
1 Centro de Biología Molecular Severo Ochoa (CSIC-UAM), Departamento de Biología Molecular, Uni-versidad Autónoma de Madrid, 28049 Madrid, Spain; jcsolana@cbm.csic.es (J.C.S); jmreque-na@cbm.csic.es (J.M.R) 2 WHO Collaborating Centre for Leishmaniasis, Centro Nacional de Microbiología, Instituto de Salud Carlos III, Madrid, Spain; lorena.bernardo@isciii.es (L.B.); javier.moreno@isciii.es (J.M.) 3…
The data used to make supplementary data were obtained from public databases (PantherDB (http://www.pantherdb.org/), PROSITE (https://prosite.expasy.org/) or InterPro (https://www.ebi.ac.uk/interpro/), TriTrypDB (https://tritrypdb.org/), UniProt (https://www.uniprot.org/), Wikidata dataset (https://www.wikidata.org/wiki/Q97597959), published proteomic studies [59-65] and proteomic unpublished dat…

## Sheet: Table S1
Table S1. Leishmania HSP40 proteins experimentally detected in proteomic studies.
Based on the articles by:
Sanchiz Á, Morato E, Rastrojo A, Camacho E, González-de la Fuente SG, Marina A, Aguado B, Requena JM. The Experimental Proteome of Leishmania infantum Promastigote and Its Usefulness for Improving Gene Annotations. Genes (Basel). 2020 Sep 2;11(9):1036. doi: 10.3390/genes11091036. PMID: 32887454; PMCID: PMC7563732.
Tsigankov P, Gherardini PF, Helmer-Citterich M, Späth GF, Zilberstein D. Phosphoproteomic analysis of differentiating Leishmania parasites reveals a unique stage-specific phosphorylation motif. J Proteome Res. 2013 Jul 5;12(7):3405-12. doi: 10.1021/pr4002492. Epub 2013 Jun 11. PMID: doi: 10.1021/pr4002492.
Douanne N, Dong G, Douanne M, Olivier M, Fernandez-Prada C. Unravelling the proteomic signature of extracellular vesicles released by drug-resistant Leishmania infantum parasites. PLoS Negl Trop Dis. 2020 Jul 6;14(7):e0008439. doi: 10.1371/journal.pntd.0008439. PMID: 32628683; PMCID: PMC7365475.
Martin JL, Yates PA, Soysa R, Alfaro JF, Yang F, Burnum-Johnson KE, Petyuk VA, Weitz KK, Camp DG 2nd, Smith RD, Wilmarth PA, David LL, Ramasamy G, Myler PJ, Carter NS. Metabolic reprogramming during purine stress in the protozoan pathogen Leishmania donovani. PLoS Pathog. 2014 Feb 27;10(2):e1003938. doi: 10.1371/journal.ppat.1003938. PMID: 24586154; PMCID: PMC3937319.
Brotherton MC, Racine G, Foucher AL, Drummelsmith J, Papadopoulou B, Ouellette M. Analysis of stage-specific expression of basic proteins in Leishmania infantum. J Proteome Res. 2010 Aug 6;9(8):3842-53. doi: 10.1021/pr100048m. PMID: 20583757.
Jamdhade MD, Pawar H, Chavan S, Sathe G, Umasankar PK, Mahale KN, Dixit T, Madugundu AK, Prasad TS, Gowda H, Pandey A, Patole MS. Comprehensive proteomics analysis of glycosomes from Leishmania donovani. OMICS. 2015 Mar;19(3):157-70. doi: 10.1089/omi.2014.0163. PMID: 25748437; PMCID: PMC4356261.
Colasante C, Voncken F, Manful T, Ruppert T, Tielens AGM, van Hellemond JJ, Clayton C. Proteins and lipids of glycosomal membranes from Leishmania tarentolae and Trypanosoma brucei. F1000Res. 2013 Jan 29;2:27. doi: 10.12688/f1000research.2-27.v1. PMID: 24358884; PMCID: PMC3814921.
Beneke T, Demay F, Hookway E, Ashman N, Jeffery H, Smith J, Valli J, Becvar T, Myskova J, Lestinova T, Shafiq S, Sadlova J, Volf P, Wheeler RJ, Gluenz E. Genetic dissection of a Leishmania flagellar proteome demonstrates requirement for directional motility in sand fly infections. PLoS Pathog. 2019 Jun 26;15(6):e1007828. doi: 10.1371/journal.ppat.1007828. PMID: 31242261; PMCID: PMC6615630.
HSP40	Gene ID	Leishmania form	Post-translational modification	Reference (DOI)
J2	LINF_270032200	Promastigote, amastigote	Phosphorylation (S14, S84, S89, S95, S221)	10.3390/genes11091036 10.1021/pr4002492 10.1371/journal.pntd.0008439 Laboratory data
J3	LINF_210010300	Promastigote		10.3390/genes11091036 Laboratory data
J5	LINF_360019000	Promastigote		10.1371/journal.ppat.1003938
J6	LINF_360072700	Promastigote, amastigote	Methylation (E134)	10.3390/genes11091036 10.1021/pr100048m 10.1089/omi.2014.0163 10.12688/f1000research.2-27.v1 Laboratory data
J7	LINF_320025300	Promastigote	Acetylation N-term (T39)	10.1371/journal.ppat.1003938 Laboratory data
J8	LINF_240010000	Promastigote	Phosphorylation (S553)	10.3390/genes11091036 10.1021/pr4002492 10.1089/omi.2014.0163 Laboratory data
J10	LINF_170010900	Promastigote		10.12688/f1000research.2-27.v1
J14	LINF_080014500	Promastigote		Laboratory data
J15	LINF_190005600	Promastigote		10.3390/genes11091036
J16	LINF_200016400	Promastigote		10.3390/genes11091036 Laboratory data
J18	LINF_270009200	Promastigote		Laboratory data
J21	LINF_260019100	Promastigote		10.1371/journal.ppat.1003938
J22	LINF_360028100	Promastigote		10.3390/genes11091036
J23	LINF_180008300	Promastigote		Laboratory data
J24	LINF_300022800	Promastigote	Phosphorylation (S446)	10.1021/pr4002492
J25	LINF_260017700	Promastigote		10.1371/journal.ppat.1003938 Laboratory data
J27	LINF_040014400	Promastigote, amastigote		10.3390/genes11091036 10.1021/pr100048m 10.1089/omi.2014.0163 Laboratory data
J28	LINF_260017000	Promastigote		Laboratory data
J31	LINF_260014300	Promastigote		10.12688/f1000research.2-27.v1 Laboratory data
J33	LINF_360054000	Amastigote	Phosphorylation (S223)	10.1021/pr4002492
J34	LINF_350052100	Promastigote		10.3390/genes11091036 Laboratory data
J37	LINF_180019800	Promastigote		Laboratory data
J41	LINF_310010500	Promastigote		10.3390/genes11091036 Laboratory data
J44	LINF_310039900	Promastigote		10.3390/genes11091036 Laboratory data
J45	LINF_320040500	Promastigote		10.3390/genes11091036 Laboratory data
J46	LINF_250017100	Promastigote		10.3390/genes11091036 Laboratory data
J49	LINF_300015900	Promastigote		Laboratory data
J50	LINF_350035100	Promastigote, amastigote	Methylation (E134)	10.3390/genes11091036 10.1089/omi.2014.0163 10.12688/f1000research.2-27.v1 Laboratory data
J51	LINF_340029700	Promastigote		Laboratory data
J52	LINF_360010300	Promastigote		10.3390/genes11091036 Laboratory data
J53	LINF_140019700	Promastigote		10.3390/genes11091036 10.12688/f1000research.2-27.v1 Laboratory data
J54	LINF_330016300	Promastigote, amastigote	Phosphorylation (S509, S577)	10.3390/genes11091036 10.1021/pr4002492 10.1089/omi.2014.0163 10.1371/journal.ppat.1007828 Laboratory data
J59	LINF_300027500	Promastigote		Laboratory data
J63	LINF_320011200	Promastigote		Laboratory data
J66	LINF_220005800	Promastigote, amastigote		10.3390/genes11091036
J68	LINF_240025300	Promastigote		10.3390/genes11091036 Laboratory data
J73	LINF_260031000	Promastigote		Laboratory data
